# Supplementary material for: Sex Differences in the Response to Viral Infections: TLR8 and TLR9 Ligand Stimulation Induce Higher IL10 Production in Males
Source: PLoS One. 2012 Jun 29;7(6):e39853. doi: 10.1371/journal.pone.0039853 (PMC3387221; doi:10.1371/journal.pone.0039853)
Supplement: Table S1 — Male and female groups enrolled in the study. 60 healthy blood donors, 40 females and 20 males were enrolled in the study after they gave written informed consent. Cortisol (COR), Estradiol (E2), Testosterone (TES), Dehydroepiandrosterone sulfate (DHS) levels were measured in plasma samples by Immulite 2000. Reference values are: COR = 138−690 nmol/L; DHS = 2.17−15.2 µmol/L; TES = 6−55 nmol/L (depending on age); E2 = 0−1468 pmol/L (depending on menstrual cycle). (XLS) [file pone.0039853.s003.xls]

## Sheet: Foglio1
	Number	Age (Mean ± SD)	Age Range	Hormone	Hormone (Median ± SD)	Hormone Range
Males	20	42.55 ± 13.49	22 - 60	COR (nmol/L)	337,00 ± 84,85	141,00 - 466,00
				DHS (µmol/L)	5,02 ± 3,73	1,94 - 15,00
				TES (nmol/L)	14,00 ± 4,86	8,49 - 24,30
Females (all)	40	47.15 ± 14.46	25 - 71	COR (nmol/L)	257,00 ± 92,18	120,00 - 477,00
				E2 (pmol/L)	85,50 ± 158,63	ND - 760,00
Females (reproductive age)	20	35.25 ± 8.94	25 - 54	COR (nmol/L)	257,00 ± 92,71	147,00 - 477,00
				E2 (pmol/L)	241,00 ± 175,29	ND - 760,00
Females (post menopausal age)	20	59.05 ± 5.89	48 - 71	COR (nmol/L)	259,50 ± 94,00	120,00 - 477,00
				E2 (pmol/L)	0,00 ± 43,63	ND - 98,40
